# Supplementary material for: A natural depsipeptide antibiotic binds the E-site of the bacterial ribosome
Source: Nature. 2026 Jun 3;655(8123):737–46. doi: 10.1038/s41586-026-10589-2 (PMC13372681; doi:10.1038/s41586-026-10589-2)
Supplement: Supplementary file 3 — Source Data Supplementary Fig. 35 [file 41586_2026_10589_MOESM3_ESM.xlsx]

## Sheet: Sheet1
		Plasma concentration vs time curve following subcutaneous administration of MKM-A (50 mg/kg) in mice .
			Plasma concentration MKM(µg/ml)
		Time	Mouse 1	Mouse 2	Mouse 3
		0.25	6.65343	8.58201	9.53824
		0.5	9.11347	9.11347	9.16821
		1	6.89037	9.07788	6.92953
		2	1.46545	1.05659	2.60256
		4	0.234465	0.211798	0.22
		8	0.385725	0.0557934	0.107534
		24	0.0715076	0.0272601	0.0679955
