# Supplementary material for: A natural depsipeptide antibiotic binds the E-site of the bacterial ribosome
Source: Nature. 2026 Jun 3;655(8123):737–46. doi: 10.1038/s41586-026-10589-2 (PMC13372681; doi:10.1038/s41586-026-10589-2)
Supplement: Supplementary file 6 — Source Data Fig. 6 [file 41586_2026_10589_MOESM6_ESM.xlsx]

## Sheet: Fig. 6 d 
	Day	DMSO	Uninfected	MKM 64 µg/mL	Polymyxin B 25µg/mL
	1	0	0	0	0
	1	0	0	0	0
	1	0	0	0	0
	1	0	0	0				Survival data of C. elegans infected with K. pneumoniae C1559
	1	0	0
	1	0	0
	1		0
	1		0
	1	1	1	1	1
	1	1		1
	2	1	1	1	1
	2		1	1	1
	2				1
	2				1
	2				1
	2				1
	3	1	1	1	1
	3	1	1	1
	3			1
	3			1
	3			1
	3			1
	3
	4	1	1	1	1
	4	1	1	1	1
	4	1	1	1	1
	4	1	1	1
	4	1	1
	4	1
	4	1
	4	1
	4	1
	4	1
	4	1
	4	1
	4	1
	4	1
	4	1
	4	1
	4	1
	5	1	1	1	1
	5	1	1	1	1
	5	1	1	1	1
	5	1	1		1
	5	1	1		1
	5	1	1		1
	5		1		1
	5		1		1
	5		1		1
	5		1		1
	5		1		1
	5		1		1
	5				1
	5				1
	5				1
	5				1
	5				1
	5				1
	5				1
	5				1
	6	1	1	1	1
	6	1	1	1	1
	6	1	1	1	1
	6	1	1	1	1
	6	1	1	1	1
	6	1	1	1	1
	6	1	1	1	1
	6	1	1	1	1
	6	1	1	1	1
	6	1	1	1	1
	6	1		1	1
	6	1		1	1
	6	1		1
	6	1		1
	6	1		1
	6	1		1
	6	1		1
	6	1		1
	6	1		1
	6	1		1
	6	1		1
	6	1		1
	6			1
	6			1
	6			1
	6			1
	6			1
	6			1
	6			1
	6			1
	6			1
	6			1
	6			1
	6			1
	7	0	1	1	1
	7	0	1	1	1
	7	0	1	1	0
	7	0	0	0	0
	7	0	0	0	0
	7	0	0	0	0
	7	0	0	0	0
	7	0	0	0	0
	7	0	0	0	0
	7	0	0	0	0
	7	0	0	0	0
	7	0	0	0	0
	7		0	0	0
	7		0	0	0
	7		0	0	0
	7		0	0	0
	7		0	0	0
	7		0	0	0
	7		0	0	0
	7		0	0	0
	7		0	0	0
	7		0	0	0
	7		0	0	0
	7		0	0	0
	7		0	0	0
	7		0	0	0
	7		0	0	0
	7		0	0	0
	7		0	0	0
	7		0	0	0
	7		0	0	0
	7		0	0	0
	7		0	0	0
	7		0	0	0
	7		0	0	0
	7		0	0	0
	7		0	0	0
	7		0	0	0
	7		0	0	0
	7		0	0	0
	7		0	0	0
	7		0	0	0
	7		0	0	0
	7		0	0	0
	7		0	0	0
	7		0	0	0
	7		0	0	0
	7		0	0	0
	7		0	0	0
	7		0	0	0
	7		0		0
	7		0		0
	7		0		0
	7		0
	7		0
	7		0
	7		0
	7		0
	7		0
	7		0
	7		0
	7		0
	7		0
	7		0
	7		0
	7		0

## Sheet: Fig. 6 d
	Day	DMSO	Uninfected	MKM 64 µg/mL	Polymyxin B 25µg/mL
	1	0	0	0	0
	1	0	0	0	0
	1		0	0	0
	1		0	0	0
	1		0	0
	1		0	0
	1		0	0				Survival data of C. elegans infected with K. pneumoniae ATCC 33495
	1			0
	1			0
	1			0
	1			0
	1
	1
	1
	1
	1	1	1	1	1
	1	1		1	1
	1	1		1
	1			1
	1			1
	2	1	1		1
	2	1			1
	2	1
	2	1
	2	1
	2	1
	2	1
	2	1
	2	1
	2
	2
	3	1	1	1	1
	3	1	1	1	1
	3	1	1	1	1
	3	1	1	1	1
	3	1	1		1
	3				1
	3				1
	3
	3
	3
	3
	3
	3
	3
	3
	4	1	1	1	1
	4	1	1	1	1
	4	1	1	1
	4	1	1	1
	4	1	1	1
	4	1	1	1
	4	1	1
	4	1
	4	1
	4	1
	4
	4
	4
	5	1	1	1	1
	5	1	1	1	1
	5	1	1	1	1
	5	1	1	1	1
	5	1	1	1	1
	5	1	1	1	1
	5	1	1	1	1
	5	1		1	1
	5	1		1	1
	5	1		1
	5			1
	5			1
	5			1
	5			1
	5			1
	5			1
	5			1
	5			1
	5			1
	5			1
	5			1
	5			1
	5			1
	5
	5
	5
	5
	5
	5
	5
	6	1	1	1	1
	6	1		1	1
	6	1		1	1
	6	1		1	1
	6	1		1	1
	6	1		1	1
	6	1		1	1
	6	1		1	1
	6	1		1	1
	6	1		1	1
	6	1		1	1
	6	1		1	1
	6	1		1	1
	6	1		1	1
	6	1		1
	6	1		1
	6	1
	6	1
	6	1
	6	1
	6	1
	6	1
	6	1
	6	1
	6	1
	6	1
	6	1
	6	1
	7	1	1	1	1
	7	1	1	1	1
	7	1	1	1	1
	7	1	1	1	1
	7	1	1	1	1
	7	1	0	1	1
	7		0	1	1
	7		0	1	0
	7		0	1	0
	7		0	0	0
	7		0	0	0
	7		0	0	0
	7		0	0	0
	7		0	0	0
	7		0	0	0
	7		0	0	0
	7		0	0	0
	7		0	0	0
	7		0	0	0
	7		0	0	0
	7		0	0	0
	7		0	0	0
	7		0	0	0
	7		0	0	0
	7		0	0	0
	7		0	0	0
	7		0	0	0
	7		0	0	0
	7		0	0	0
	7		0	0	0
	7		0	0	0
	7		0	0	0
	7		0	0	0
	7		0	0	0
	7		0	0	0
	7		0	0	0
	7		0	0	0
	7		0	0	0
	7		0	0	0
	7		0	0	0
	7		0	0	0
	7		0	0	0
	7		0	0	0
	7		0	0	0
	7		0	0	0
	7		0	0	0
	7		0	0	0
	7		0	0	0
	7		0	0	0
	7		0	0	0
	7		0	0	0
	7		0	0	0
	7		0	0	0
	7		0		0
	7		0		0
	7		0		0
	7		0		0
	7		0		0
	7		0		0
	7		0		0
	7		0		0
	7		0		0
	7		0		0
	7		0		0
	7		0		0
	7		0		0
	7		0		0
	7		0		0
	7		0		0
	7		0		0
	7		0		0
	7		0
	7		0
	7
	7
	7
	7
	7
	7
	7
	7
	7
	7
	7
	7
	7
	7
	7
	7
	7
	7
	7
